# Supplementary material for: Molecular Characterization of the Liver-Expressed Antimicrobial Peptide 2 (LEAP2) from Amphiprion ocellaris and Its Role in Antibacterial Immunity
Source: Animals (Basel). 2025 Sep 3;15(17):2590. doi: 10.3390/ani15172590 (PMC12427373; doi:10.3390/ani15172590)
Supplement: Supplementary file 1 [file animals-15-02590-s001.zip]

Archive with 1 entries (1 files):
- animals-3843145-supplementary.pdf
